# Supplementary material for: In Vitro and In Vivo Evaluation of Composite Oral Fast Disintegrating Film: An Innovative Strategy for the Codelivery of Ranitidine HCl and Flurbiprofen
Source: Pharmaceutics. 2023 Jul 20;15(7):1987. doi: 10.3390/pharmaceutics15071987 (PMC10383263; doi:10.3390/pharmaceutics15071987)
Supplement: Supplementary file 1 [file pharmaceutics-15-01987-s001.zip]

Archive with 1 entries (1 files):
- pharmaceutics-2440631-supplementary.pdf
